# Supplementary material for: C-Terminal Fragment of Agrin (CAF): A Novel Marker for Progression of Kidney Disease in Type 2 Diabetics
Source: PLoS One. 2015 Dec 2;10(12):e0143524. doi: 10.1371/journal.pone.0143524 (PMC4668035; doi:10.1371/journal.pone.0143524)
Supplement: S1 Table — Dataset with available variables as excel file and codebook. (XLSX) [file pone.0143524.s001.xlsx]

## Sheet: Database
No	totalCAF (pM)	lncaf	SEX	S_Urea	S_Kalium	S_Natrium	S_Ca	S_Phosphate	S_Protein	S_Albumin	HBAIC	S_CR_T0	eGFR_T0	PU_T0_mg	S_CR_T1	eGFR_T1	PU_T1_mg	esrd	duration_dm	RAS_block
1	1437.36	7.27056	1	140	4.6	140	8.9	5.6	6.3	4.3	7.1	3	19	140	4.2	13	1500	0	7	0
2	367.46	5.90661	0	52	5	136	9.3	3.6	6.3	4.7	6.6	1.2	48	70	1.1	54	50	0	9	1
3	849.32	6.74444	0	50	4.9	142	9.5	4.1	7	4.1	7.6	0.8	69	30	1.1	48	30	0	9	0
4	1241.81	7.12432	0	77	5.4	136	10.3	3.6	7.4	4.8	8.5	1.4	41	460	1.4	40	320	0	30	1
5	576.79	6.35748	1	49	4.7	137	8.8	2.9	7.8	4.4	8.4	1.2	58	180	1.1	64	190	0	26	0
6	1848.84	7.52231	0	103	4.4	140	9.5	3.4	7.7	4.1	9.1	2.4	20	560	2.3	21	550	0	21	1
7	2248.79	7.71815	1	76	4.9	137	8.8	3.3	6	4.7	6.3	2.5	26	1400	2.1	31	1130	0	7	1
8	925.04	6.82984	1	75	5.1	142	9.2	4.1	7.4	4	7.7	1.3	62	2300	2.2	33	2130	0	7	1
9	1664.22	7.41711	1	138	4.9	142	10.2	3.3	7	4.6	6.4	2	31	400	1.9	32	230	0	14	1
10	311.14	5.74024	1	33	4.7	137	9.8	2.8	7.6	4.8	8.2	0.9	94	40	0.9	93	80	0	11	1
11	985.47	6.89312	0	77	3.9	138	9.3	2.8	7	3.7	5.7	0.8	77	160	0.9	63	210	0	12	1
12	740.79	6.60772	0	53	4.8	136	10.3	3.9	8	4.6	8.3	1.1	48	930	1	54	600	0	23	1
13	1047.75	6.9544	1	57	4.4	139	8.8	3.8	7	3.8	11	1	69	110	1.1	60	90	0	7	1
14	853.06	6.74883	1	51	4.1	132	10.2	4.3	8.5	5.1	8.4	1.6	45		1.4	50	300	0	22	0
15	669.17	6.50604	1	51	4.5	139	9.3	2.6	6.8	4.2	9.2	1.2	59	940	1.3	56	600	0	23	1
16	1022.61	6.93011	0	44	4.5	139	9.4	3.3	7.6	4.2	7.6	1.3	39	500	1.2	43	270	0	23	1
17	1097.81	7.00107	0	72	4.5	139	9.8	4.4	7.1	4.2	7.1	1.2	43	100	1.3	39	140	0	12	0
18	753.2	6.62433	1	93	5.2	135	9.6	4.1	6.7	4.2	5.1	1.3	59	4700	1.3	60	1800	0	3	1
19	1190.69	7.08229	0	54	4.9	137	9	3.7	7.5	4	6.9	1.5	34	280	0.9	66	280	0	22	1
20	727.9	6.59016	1	44	4.8	140	9.1	3.6	6.9	4	6.5	1.1	70	60	1.4	53	320	0	16	1
21	1056.92	6.96311	0	56	4.9	137	9.1	3.7	6.4	3.5	9.9	1.5	37	10900	1.7	32	8400	1	15	1
22	993.4	6.90113	0	76	4.9	137	10	4.4	7	4.6	8.5	1.3	39	400	1	53	130	0	21	1
23	1177.44	7.0711	0	71	4.7	142	9.7	3.4	8.6	4.9	7.5	1.3	39	1130	1.2	45	1000	0	28	1
24	477.52	6.16861	1	52	4.6	139	9.1	2.5	7.3	4.6	7.1	1.2	57	160	1.2	57	50	0	18	1
25	1193.98	7.08505	0	93	4.3	140	10.1	4.3	8.2	4.5	6.8	1.7	27	170	1.9	24	70	0	13	1
26	2148.8	7.67267	1	96	6.5	135	9.3	4.7	7.9	3.6	7.3	3.6	17	5000	5.7	10	2800	1	3	0
27	445.38	6.09893	0	28	5.1	141	10.7	2.7	7.9	4.9	6.6	0.9	68	70	0.9	65	20	0	14	0
28	575.62	6.35545	0	66	5.2	137	9.2	3.3	7.7	4.2	6.9	1.6	33	260	1.4	38	140	0	6	1
29	577.36	6.35847	1	64	4.9	137	10	3.3	7.9	4.8	6.9	1.2	57	50	1.4	47	50	0	4	1
30	1463.77	7.28877	1	94	4.9	140	8.8	3.2	6.6	4	8.8	3	20	70	2.5	24	240	0	9	0
31	1704.79	7.4412	1	123	4.5	140	7.8	5.8	6.6	4.2	6	3.3	18	3500	4.5	12	4200	1	12	0
32	986.74	6.89441	1	68	4.8	137	9.3	4.1	6.9	4.4	5.9	1.2	61	450	1.9	35	200	0	27	1
33	290.46	5.67147	0	38	4.5	138	9.8	4.6	7.3	4.2	6	0.8	79	960	0.8	81	900	0	28	1
34	377.09	5.93248	0	49	4.7	143	9.3	4.1	7.8	4.6	7.6	0.8	73	60	0.7	86	200	0	11	1
35	900.83	6.80332	0	116	5.3	143	10	4.1	7.6	4.3	7.6	1.6	30	60	2.1	22	140	0	16	1
36	440.25	6.08734	1	56	4.8	141	9.5	4	7.3	4.5	10	1	77	200	1.1	68	110	0	10	0
37	3221.78	8.07769	1	235	5	137	8.1	4.7	8.5	3.7	6	3.1	18	670	3.8	14	1380	0	12	0
38	1400.45	7.24455	0	118	4	141	8.2	4.8	6.1	3.6	6.1	1.8	29	830	2	25	1000	0	36	1
39	319.88	5.76795	1	57	5.2	134	9.8	3.7	7.7	4.5	8.7	1.3	54	630	1.7	41	850	0	39	0
40	729.94	6.59296	0	41	4.9	131	10.6	3.2	8.2	5	7	0.9	64	80	0.9	64	40	0	26	1
41	2533.22	7.83725	0	94	5.1	134	7.9	4.1	7.1	4	8.3	3	17	1300	4.6	10	2700	1	47	0
42	1263.16	7.14137	0	40	4.9	141	9.2	3.3	8.2	4.2	7.9	1.2	44	60	1.2	44	60	0	14	1
43	1305.95	7.17469	0	61	4.4	134	9	2.3	6.8	4.2	8.6	1.2	43	180	0.9	64	130	0	17	0
44	1569.59	7.35857	0	47	4.8	140	9.5	3.8	7.5	3.9	7.5	1.3	40	260	1.3	40	300	0	13	1
45	1122.68	7.02347	0	95	5.2	143	9.3	4.2	6.9	4.8	7.2	1.8	26	10	1.5	32	50	0	13	1
46	3005.19	8.0081	0	123	3.9	139	9.8	4.6	6.9	4.5	8.3	1.7	31	1300	1.8	28	1200	0	19	1
47	3202.87	8.0718	1	139	5.4	138	7.8	3.6	6.6	4.1	5.9	2.3	30	580	2.5	26	1100	0	20	0
48	2642.12	7.87934	1	149	5	143	9.9	3.9	8	4.1	7.1	2	36	420	2.1	33	750	0	14	0
49	2660.56	7.88629	0	141	5.1	139	9	5.1	7.9	4.1	8.7	1.5	32	0	1.6	30	430	0	33	1
50	963.77	6.87085	1	40	5	137	9.5	3.1	6.7	4.4	6.4	1.4	56	300	1	78	600	0	1	0
51	2440.55	7.79998	0	195	4.2	141	9.8	4.5	6.2	4.7	9	1.8	27	370	4.1	10	700	1	5	1
52	2700.72	7.90127	1	100	6.2	138	8.4	4.1	6.8	3.4	7.4	1.9	36	3700	2.3	29	2800	0	3	0
53	2951.62	7.99011	1	189	4.8	136	8.9	5.2	6.9	4.3	6.4	2.3	26	540	2.7	21	500	0	23	1
54	521.36	6.25644	0	39	4.4	141	9.8	4.2	6.8	4.4	6.7	0.9	67	910	0.9	68	4200	0	16	1
55	1091.36	6.99518	1	102	5.3	130	8.8	3.7	8.5	4.3	6.9	1.6	46	750	1.7	43	900	0	7	0
56	1799.22	7.49511	1	58	5.2	131	9.7	4.3	7.7	4.9	6.6	1.3	68	1000	1.5	55	300	0	41	1
57	1446.13	7.27665	0	34	5.3	134	10.2	4	7.1	4.4	7.3	1	60	40	0.8	78	110	0	16	1
58	1878.21	7.53807	1	68	4	135	9.4	3.6	7.6	4.3	9.2	1.6	40	320	1.7	37	1040	0	26	0
59	1544.44	7.34242	1	61	4.6	139	10	3.3	7.8	4.5	6.8	1.5	47	70	1.4	51	340	0	21	1
60	658.15	6.48943	1	123	5	136	9.3	3	7.1	4.6	7.7	1.9	32	50	2	30	220	0	28	1
61	909.18	6.81254	1	89	5.4	138	9.6	3.2	8.6	4	11.9	1.7	38	230	1.6	42	670	0	26	1
62	599.41	6.39595	0	50	4.5	141	9.9	4.3	7.8	4.4	84	1.1	53	370	1.2	47	500	0	29	1
63	1317.19	7.18326	0	88	4	138	9.3	4.4	6.8	4.2	6.5	2	26	70	1.8	29	190	0	12	1
64	682.84	6.52626	0	63	5.7	139	10	3.6	6.9	4.1	6.2	1	53	70	1.1	49	80	0	25	1
65	2820.92	7.94482	1	101	4.4	141	8.1	6.3	6.3	3.2	6.8	2.9	24	500	5.1	12	3300	1	27	1
66	1232.79	7.11703	0	67	4.5	143	9.7	3.6	7.1	4.7	6.7	1	57	40	1	57	50	0	26	1
67	1609.39	7.38361	1	68	4	135	9.8	3.2	6.5	4.4	7.3	1.9	33	224	1.9	32	320	0	17	0
68	579.37	6.36194	1	48	4.4	139	9.3	3.2	7.6	4.4	8.2	1.4	51	280	1.2	60	290	0	10	1
69	849.52	6.74467	0	53	4.3	138	9.6	3.4	7.7	4.3		1.2	44	20	1	55	100	0	10	0
70	1343.84	7.20329	1	37	5	142	9.6	2.6	7	4.5	6.8	1.3	52	50	1.5	43	230	0	10	1
71	719.2	6.57814	1	53	5.3	141	9.9	3	7.7	4.4		1.4	53	240	1.7	40	190	0	14	1

## Sheet: Codebook
Variable	Explanation	Label
Nr	sample Nr
totalCAF (pM)	Total-CAF levels
lncaf	Natural log of total-CAF values
SEX	1=male, 0=female
BMI	Body Mass Index (kg/m2)
S_Urea	serum urea levels (mg/dl)
S_Kalium	serum potassium levels (mEq/L)
S_Natrium	serum sodium levels (mEq/L)
S_Ca	Serum Calcium levels (mg/dl)
S_Phosphate	Serum Phosphate levels (mg/dl)
S_Protein	Serum Protein levels (g/dl)
S_Albumin	Serum Albumin (g/dl)
HBAIC	Glycosylated-Hb levels (%)
S_CR_T0	Serum creatinine levels (mg/dl) at timepoint 0 (baseline)
eGFR_T0	Estimated GFR assessed by the CKD-EPI formula (ml/min/1.73m2) at timepoint 0 (baseline)
PU_T0_mg	Proteinuria assessed by protein to creatinine ratio at timepoint 0 (baseline) assuming it corresponds to mg
S_CR_T1	Serum creatinine levels (mg/dl) at timepoint 1 (12 months)
eGFR_T1	Estimated GFR assessed by the CKD-EPI formula (ml/min/1.73m2) at timepoint 1 (12 months)
PU_T1_mg	Proteinuria assessed by protein to creatinine ratio at timepoint 1 (12 months) assuming it corresponds to mg
esrd	End Stage renal disease occured during follow-up	0=no, 1=yes
duration_dm	Duration of Diabetes mellitus since diagnosis (years)
RAS_block	ACE or ABR renin inhibitor or combination-therapy	0=no, 1=yes
